# Supplementary material for: Cell sorting reveals few novel prokaryote and photosynthetic picoeukaryote associations in the oligotrophic ocean
Source: Environ Microbiol. 2020 Dec 19;23(3):1469–80. doi: 10.1111/1462-2920.15351 (PMC8048811; doi:10.1111/1462-2920.15351)
Supplement: Supplementary file 2 — Supplementary Table S2. Summary of sequenced samples and sequence quality controls for size fractionated seawater samples. [file EMI-23-1469-s003.xlsx]

## Sheet: Sheet1
Sample ID	Category	Date	Cruise	Cast ID	Cast	Depth	Temperature (°C)	Salinity	DCM	Size fraction	Number of high quality sequences	Sequences after contaminant removal	Proportion of contaminant sequences	Number of Chloroplast sequences	Proportion of Chloroplast sequences	Number of Prochlorococcus sequences	Proportion of Prochlorococcus sequences	Number of Synechococcus sequences	Proportion of Synechococcus sequences
62147CE	Seawater	2015_02_24	HOT269	2	3	140	22	35.10	130	>10 µm	49791	49772	0.000381595	24652	0.49511	901	0.0180956	181	0.0036352
62148CE	Seawater	2015_02_24	HOT269	2	3	140	22	35.10	130	0.2 - 10 µm	48166	48166	0	2645	0.0549143	9676	0.200889	470	0.00975792
62153CE	Seawater	2015_02_24	HOT269	2	3	140	22	35.10	130	>3 µm	50403	50391	0.000238081	16571	0.32877	1145	0.0227169	152	0.00301569
62154CE	Seawater	2015_02_24	HOT269	2	3	140	22	35.10	130	0.2 -3 µm	62121	62121	0	3124	0.050289	6777	0.109094	377	0.0060688
62185CE	Seawater	2015_02_25	HOT269	2	10	100	22.4	35.12	140	>10 µm	42399	42214	0.00436331	17913	0.422486	1897	0.0447416	369	0.00870304
62186CE	Seawater	2015_02_25	HOT269	2	10	100	22.4	35.12	140	0.2 - 10 µm	53853	53848	9.28453e-05	4304	0.0799213	8207	0.152396	406	0.00753904
62191CE	Seawater	2015_02_25	HOT269	2	10	100	22.4	35.12	140	>3 µm	57780	57708	0.00124611	8093	0.140066	6947	0.120232	404	0.00699204
62192CE	Seawater	2015_02_25	HOT269	2	10	100	22.4	35.12	140	0.2 -3 µm	53105	53097	0.000150645	3178	0.0598437	8412	0.158403	452	0.00851144
62199CE	Seawater	2015_02_25	HOT269	2	12	75	23	35.15	140	>10 µm	52271	52240	0.000593063	19215	0.367603	2292	0.0438484	410	0.00784374
62200CE	Seawater	2015_02_25	HOT269	2	12	75	23	35.15	140	0.2 - 10 µm	62366	62362	6.41375e-05	4178	0.0669916	11253	0.180435	544	0.0087227
62205CE	Seawater	2015_02_25	HOT269	2	12	75	23	35.15	140	>3 µm	44109	44077	0.000725476	11254	0.255141	2367	0.0536625	376	0.00852434
62206CE	Seawater	2015_02_25	HOT269	2	12	75	23	35.15	140	0.2 -3 µm	68846	68846	0	3550	0.0515644	11877	0.172515	584	0.0084827
62207CE	Seawater	2015_02_25	HOT269	2	13	125	22.2	35.10	140	>10 µm	38888	38881	0.000180004	14146	0.363763	1198	0.0308064	190	0.00488583
62208CE	Seawater	2015_02_25	HOT269	2	13	125	22.2	35.10	140	0.2 - 10 µm	60236	60234	3.32027e-05	2843	0.0471977	8007	0.132927	380	0.00630852
62213CE	Seawater	2015_02_25	HOT269	2	13	125	22.2	35.10	140	>3 µm	50423	50393	0.000594967	10204	0.202368	2023	0.0401206	236	0.0046804
62214CE	Seawater	2015_02_25	HOT269	2	13	125	22.2	35.10	140	0.2 -3 µm	49263	49262	2.02992e-05	1650	0.0334937	5759	0.116903	345	0.00700323
63272CE	Seawater	2015_07_26	HL2B	6	1	100	22.8	35.31	115	>10 µm	43473	43347	0.00289835	6680	0.153659	3911	0.0899639	155	0.00356543
63273CE	Seawater	2015_07_26	HL2B	6	1	75	23.7	35.31	115	>10 µm	46939	46866	0.00155521	6932	0.147681	4157	0.0885618	304	0.00647649
63275CE	Seawater	2015_07_26	HL2B	6	1	100	22.8	35.31	115	0.2 - 10 µm	70173	70169	5.7002e-05	1555	0.0221595	13433	0.191427	244	0.00347712
63276CE	Seawater	2015_07_26	HL2B	6	1	75	23.7	35.31	115	0.2 - 10 µm	60834	60823	0.00018082	1510	0.0248216	11571	0.190206	273	0.00448762
63278CE	Seawater	2015_07_26	HL2B	6	1	100	22.8	35.31	115	>3 µm	57691	57432	0.00448944	10063	0.174429	6648	0.115235	238	0.00412543
63279CE	Seawater	2015_07_26	HL2B	6	1	75	23.7	35.31	115	>3 µm	55104	55091	0.000235918	9291	0.168608	4885	0.0886506	250	0.00453688
63281CE	Seawater	2015_07_26	HL2B	6	1	100	22.8	35.31	115	0.2 -3 µm	66774	66771	4.49277e-05	1508	0.0225836	13461	0.20159	243	0.00363914
63282CE	Seawater	2015_07_26	HL2B	6	1	75	23.7	35.31	115	0.2 -3 µm	69266	69266	0	1306	0.0188548	13428	0.193861	304	0.00438888
63317CE	Seawater	2015_07_30	HL2B	17	1	125	21.6	35.36	120	>10 µm	32562	31956	0.0186107	5365	0.164763	710	0.0218046	86	0.00264112
63318CE	Seawater	2015_07_30	HL2B	17	1	125	21.6	35.36	120	0.2 - 10 µm	59520	59489	0.000520833	1763	0.0296203	11155	0.187416	991	0.0166499
63319CE	Seawater	2015_07_30	HL2B	17	1	125	21.6	35.36	120	>3 µm	41193	40555	0.0154881	4459	0.108247	756	0.0183526	73	0.00177215
63320CE	Seawater	2015_07_30	HL2B	17	1	125	21.6	35.36	120	0.2 -3 µm	72332	72288	0.000608306	1737	0.0240143	14322	0.198004	1225	0.0169358
63340CE	Seawater	2015_07_31	HL2B	22	1	75	23.8	35.33	125	>10 µm	6800	6799	0.000147059	521	0.0766176	256	0.0376471	71	0.0104412
63341CE	Seawater	2015_07_31	HL2B	22	1	75	23.8	35.33	125	0.2 - 10 µm	64936	64930	9.23987e-05	478	0.00736109	13584	0.209191	365	0.00562092
63342CE	Seawater	2015_07_31	HL2B	22	1	75	23.8	35.33	125	>3 µm	56709	56619	0.00158705	4865	0.0857889	2953	0.0520729	398	0.00701829
63343CE	Seawater	2015_07_31	HL2B	22	1	75	23.8	35.33	125	0.2 -3 µm	66392	66384	0.000120496	918	0.013827	20186	0.304043	440	0.0066273
63381CE	Seawater	2015_08_01	HL2B	25	1	100	23.4	35.32	130	>10 µm	20583	20519	0.00310936	1563	0.0759365	799	0.0388184	132	0.00641306
63382CE	Seawater	2015_08_01	HL2B	25	1	100	23.4	35.32	130	0.2 - 10 µm	58721	58685	0.000613069	469	0.00798692	12458	0.212156	377	0.00642019
63383CE	Seawater	2015_08_01	HL2B	25	1	100	23.4	35.32	130	>3 µm	41086	40953	0.00323711	2701	0.0657402	5890	0.143358	324	0.0078859
63384CE	Seawater	2015_08_01	HL2B	25	1	100	23.4	35.32	130	0.2 -3 µm	67317	67308	0.000133696	943	0.0140083	18960	0.281652	498	0.00739783
