# Supplementary material for: Cell sorting reveals few novel prokaryote and photosynthetic picoeukaryote associations in the oligotrophic ocean
Source: Environ Microbiol. 2020 Dec 19;23(3):1469–80. doi: 10.1111/1462-2920.15351 (PMC8048811; doi:10.1111/1462-2920.15351)
Supplement: Supplementary file 3 — Supplementary Table S3. Summary of sequenced samples and sequence quality controls for population sorts. [file EMI-23-1469-s001.xlsx]

## Sheet: Population sorts
Sample ID	Population	Date	Cruise	Cast ID	Lat, Long	Depth (m)	Temperature (°C)	Salinity	DCM	Number of sorted cells	Number of high quality sequences	Sequences after contaminant removal	Proportion of contaminant sequences	Number of Chloroplast sequences	Proportion of Chloroplast sequences	Number of Prochlorococcus sequences	Proportion of Prochlorococcus sequences	Number of Synechococcus sequences	Proportion of Synechococcus sequences
11573CE1	Photosynthetic picoeukaryotes	2015_07_26	HL2B	S6C1	24.40, -156.82	100	22.8	35.31	115	1000	51471	51354	0.00227312	49801	0.969759	211	0.0040994	2	3.88568e-05
11573CE2	Photosynthetic picoeukaryotes	2015_07_26	HL2B	S6C1	24.40, -156.82	100	22.8	35.31	115	1000	46450	46264	0.00400431	43955	0.950091	494	0.0106351	6	0.000129171
11573CE3	Photosynthetic picoeukaryotes	2015_07_26	HL2B	S6C1	24.40, -156.82	100	22.8	35.31	115	1000	78357	78131	0.00288423	74014	0.947306	862	0.0110009	8	0.000102097
11575CE1	Photosynthetic picoeukaryotes	2015_07_26	HL2B	S6C1	24.40, -156.82	75	23.7	35.31	115	1000	37031	37004	0.000729119	28122	0.759972	817	0.0220626	34	0.00091815
11575CE2	Photosynthetic picoeukaryotes	2015_07_26	HL2B	S6C1	24.40, -156.82	75	23.7	35.31	115	1000	32860	32853	0.000213025	26769	0.814811	23	0.000699939	2	6.08643e-05
11575CE3	Photosynthetic picoeukaryotes	2015_07_26	HL2B	S6C1	24.40, -156.82	75	23.7	35.31	115	1000	30838	30828	0.000324275	26119	0.847249	24	0.000778261	11	0.000356703
11577CE1	Photosynthetic picoeukaryotes	2015_07_30	HL2B	S17C1	24.58, -156.34	125	21.6	35.36	120	1000	44111	43779	0.00752647	40016	0.914046	571	0.0129446	42	0.000952143
11577CE2	Photosynthetic picoeukaryotes	2015_07_30	HL2B	S17C1	24.58, -156.34	125	21.6	35.36	120	1000	44905	44691	0.00476562	40133	0.898011	638	0.0142078	24	0.000534462
11577CE3	Photosynthetic picoeukaryotes	2015_07_30	HL2B	S17C1	24.58, -156.34	125	21.6	35.36	120	1000	39490	39409	0.00205115	36087	0.915705	541	0.0136997	47	0.00119017
11579CE1	Photosynthetic picoeukaryotes	2015_07_30	HL2B	S17C1	24.58, -156.34	100	22.9	35.33	120	1000	52299	52255	0.000841316	50211	0.960884	232	0.00443603	3	5.73625e-05
11579CE2	Photosynthetic picoeukaryotes	2015_07_30	HL2B	S17C1	24.58, -156.34	100	22.9	35.33	120	1000	46152	46066	0.00186341	43996	0.955064	99	0.00214509	2	4.33351e-05
11579CE3	Photosynthetic picoeukaryotes	2015_07_30	HL2B	S17C1	24.58, -156.34	100	22.9	35.33	120	1000	56737	56621	0.00204452	54760	0.967132	192	0.00338404	5	8.81259e-05
11580CE1	Photosynthetic picoeukaryotes	2015_07_31	HL2B	S22C1	24.51, -156.35	75	23.8	35.33	125	1000	44139	44121	0.000407803	37902	0.859047	4	9.06228e-05	2	4.53114e-05
11580CE2	Photosynthetic picoeukaryotes	2015_07_31	HL2B	S22C1	24.51, -156.35	75	23.8	35.33	125	1000	38373	38330	0.00112058	30225	0.788547	123	0.00320538	2	5.212e-05
11580CE3	Photosynthetic picoeukaryotes	2015_07_31	HL2B	S22C1	24.51, -156.35	75	23.8	35.33	125	1000	47745	47668	0.00161273	41575	0.872178	20	0.000418892	3	6.28338e-05
11583CE1	Photosynthetic picoeukaryotes	2015_08_01	HL2B	S25C1	24.49, -156.34	100	23.4	35.32	130	1000	7600	7400	0.0263158	5580	0.754054	6	0.000789474	36	0.00473684
11583CE2	Photosynthetic picoeukaryotes	2015_08_01	HL2B	S25C1	24.49, -156.34	100	23.4	35.32	130	1000	3582	3134	0.12507	2211	0.705488	3	0.000837521	1	0.000279174
11583CE3	Photosynthetic picoeukaryotes	2015_08_01	HL2B	S25C1	24.49, -156.34	100	23.4	35.32	130	1000	2512	2469	0.0171178	1768	0.716079	3	0.00119427	0	0
11586CE1	Photosynthetic picoeukaryotes	2015_02_24	HOT269	S2C3	22.45, -157.59	140	22	35.10	130	1000	33618	33618	0	32718	0.973229	10	0.00029746	2	5.94919e-05
11586CE4	Photosynthetic picoeukaryotes	2015_02_24	HOT269	S2C3	22.45, -157.59	140	22	35.10	130	1000	50553	50553	0	50194	0.992899	2	3.95624e-05	5	9.89061e-05
11586CE3	Photosynthetic picoeukaryotes	2015_02_24	HOT269	S2C3	22.45, -157.59	140	22	35.10	130	1000	47508	47508	0	47076	0.990907	14	0.000294687	2	4.20982e-05
11589CE1	Photosynthetic picoeukaryotes	2015_02_25	HOT269	S2C10	22.47, -157.60	100	22.4	35.12	140	1000	40840	40840	0	36803	0.901151	1	2.44858e-05	0	0
11589CE2	Photosynthetic picoeukaryotes	2015_02_25	HOT269	S2C10	22.47, -157.60	100	22.4	35.12	140	1000	52846	52846	0	48513	0.918007	3	5.67687e-05	12	0.000227075
11589CE3	Photosynthetic picoeukaryotes	2015_02_25	HOT269	S2C10	22.47, -157.60	100	22.4	35.12	140	1000	47779	47779	0	44623	0.933946	70	0.00146508	5	0.000104648
11592CE1	Photosynthetic picoeukaryotes	2015_02_25	HOT269	S2C12	22.48, -158.40	75	23	35.15	140	1000	43283	43283	0	39752	0.918421	18	0.000415868	0	0
11592CE2	Photosynthetic picoeukaryotes	2015_02_25	HOT269	S2C12	22.48, -158.40	75	23	35.15	140	1000	55394	55394	0	50213	0.90647	23	0.000415207	1	1.80525e-05
11592CE3	Photosynthetic picoeukaryotes	2015_02_25	HOT269	S2C12	22.48, -158.40	75	23	35.15	140	1000	42744	42744	0	37899	0.886651	41	0.000959199	2	4.67902e-05
11595CE1	Photosynthetic picoeukaryotes	2015_02_25	HOT269	S2C13	22.48, -158.21	125	22.2	35.10	140	1000	38218	38218	0	36695	0.96015	78	0.00204092	4	0.000104663
11595CE2	Photosynthetic picoeukaryotes	2015_02_25	HOT269	S2C13	22.48, -158.21	125	22.2	35.10	140	1000	33157	33157	0	32242	0.972404	78	0.00235244	1	3.01595e-05
11595CE3	Photosynthetic picoeukaryotes	2015_02_25	HOT269	S2C13	22.48, -158.21	125	22.2	35.10	140	1000	40109	40084	0.000623302	38142	0.951552	205	0.00511107	2	4.98641e-05
11578CE1	Prochlorococcus	2015_07_30	HL2B	S17C1	24.58, -156.34	125	21.6	35.36	120	1000	14013	13918	0.00677942	153	0.010993	9644	0.688218	848	0.0605152
11578CE2	Prochlorococcus	2015_07_30	HL2B	S17C1	24.58, -156.34	125	21.6	35.36	120	1000	9511	9300	0.0221848	96	0.0103226	6145	0.646094	603	0.0634003
11578CE3	Prochlorococcus	2015_07_30	HL2B	S17C1	24.58, -156.34	125	21.6	35.36	120	1000	10971	10817	0.014037	5	0.000462235	7174	0.653906	674	0.0614347
11582CE1	Prochlorococcus	2015_07_31	HL2B	S22C1	24.51, -156.35	75	23.8	35.33	125	1000	13990	13864	0.00900643	1	7.21293e-05	12248	0.875482	22	0.00157255
11582CE2	Prochlorococcus	2015_07_31	HL2B	S22C1	24.51, -156.35	75	23.8	35.33	125	1000	16370	16139	0.0141112	4	0.000247847	13815	0.843922	48	0.00293219
11582CE3	Prochlorococcus	2015_07_31	HL2B	S22C1	24.51, -156.35	75	23.8	35.33	125	1000	20103	19990	0.00562105	20	0.0010005	17480	0.869522	83	0.00412874
11587CE1	Prochlorococcus	2015_02_24	HOT269	S2C3	22.45, -157.59	140	22	35.10	130	1000	20919	20916	0.00014341	5	0.000239051	17891	0.855251	453	0.021655
11587CE2	Prochlorococcus	2015_02_24	HOT269	S2C3	22.45, -157.59	140	22	35.10	130	1000	11881	11881	0	6	0.000505008	10224	0.860534	267	0.0224729
11587CE3	Prochlorococcus	2015_02_24	HOT269	S2C3	22.45, -157.59	140	22	35.10	130	1000	18207	18195	0.000659087	8	0.000439681	15869	0.871588	333	0.0182897
11590CE1	Prochlorococcus	2015_02_25	HOT269	S2C10	22.47, -157.60	100	22.4	35.12	140	1000	18405	18404	5.43331e-05	4	0.000217344	16794	0.912469	66	0.00358598
11590CE2	Prochlorococcus	2015_02_25	HOT269	S2C10	22.47, -157.60	100	22.4	35.12	140	1000	16743	16743	0	8	0.000477812	15236	0.909992	99	0.00591292
11590CE3	Prochlorococcus	2015_02_25	HOT269	S2C10	22.47, -157.60	100	22.4	35.12	140	1000	10630	10542	0.00827846	4	0.000379435	9476	0.891439	51	0.00479774
11593CE1	Prochlorococcus	2015_02_25	HOT269	S2C12	22.48, -158.40	75	23	35.15	140	1000	8168	8168	0	1	0.000122429	7394	0.90524	23	0.00281587
11593CE2	Prochlorococcus	2015_02_25	HOT269	S2C12	22.48, -158.40	75	23	35.15	140	1000	10705	10705	0	4	0.000373657	9727	0.908641	57	0.00532461
11593CE3	Prochlorococcus	2015_02_25	HOT269	S2C12	22.48, -158.40	75	23	35.15	140	1000	17838	17835	0.00016818	2	0.000112139	16247	0.910808	88	0.00493329
11596CE1	Prochlorococcus	2015_02_25	HOT269	S2C13	22.48, -158.21	125	22.2	35.10	140	1000	15002	15002	0	10	0.000666578	13506	0.90028	66	0.00439941
11596CE2	Prochlorococcus	2015_02_25	HOT269	S2C13	22.48, -158.21	125	22.2	35.10	140	1000	15002	15002	0	3	0.000199973	13642	0.909345	70	0.00466604
11596CE3	Prochlorococcus	2015_02_25	HOT269	S2C13	22.48, -158.21	125	22.2	35.10	140	1000	17764	17764	0	2	0.000112587	16229	0.913589	88	0.00495384
11574CE1	Synechococcus	2015_07_26	HL2B	S6C1	24.40, -156.82	100	22.8	35.31	115	1000	23867	23756	0.00465077	4	0.000168379	2386	0.0999707	18627	0.78045
11574CE2	Synechococcus	2015_07_26	HL2B	S6C1	24.40, -156.82	100	22.8	35.31	115	1000	29758	29597	0.00541031	31	0.0010474	2830	0.0951005	23368	0.785268
11574CE3	Synechococcus	2015_07_26	HL2B	S6C1	24.40, -156.82	100	22.8	35.31	115	1000	30308	29948	0.0118781	18	0.000601042	2331	0.0769104	23895	0.788406
11576CE1	Synechococcus	2015_07_26	HL2B	S6C1	24.40, -156.82	75	23.7	35.31	115	1000	23767	23347	0.0176716	408	0.0174755	210	0.00883578	20411	0.858796
11576CE2	Synechococcus	2015_07_26	HL2B	S6C1	24.40, -156.82	75	23.7	35.31	115	1000	14878	14847	0.00208361	109	0.00734155	362	0.0243312	13207	0.887687
11576CE3	Synechococcus	2015_07_26	HL2B	S6C1	24.40, -156.82	75	23.7	35.31	115	1000	18005	17823	0.0101083	3	0.000168322	268	0.0148848	15764	0.875535
11581CE1	Synechococcus	2015_07_31	HL2B	S22C1	24.51, -156.35	75	23.8	35.33	125	1000	18194	18044	0.00824448	4	0.00022168	419	0.0230296	15268	0.839178
11581CE2	Synechococcus	2015_07_31	HL2B	S22C1	24.51, -156.35	75	23.8	35.33	125	1000	21727	21490	0.0109081	15	0.000697999	479	0.0220463	17559	0.808165
11581CE3	Synechococcus	2015_07_31	HL2B	S22C1	24.51, -156.35	75	23.8	35.33	125	1000	20274	19909	0.0180034	148	0.00743382	514	0.0253527	16627	0.820114
11588CE1	Synechococcus	2015_02_24	HOT269	S2C3	22.45, -157.59	140	22	35.10	130	1000	25697	25697	0	10	0.00038915	1255	0.0488384	22416	0.87232
11588CE2	Synechococcus	2015_02_24	HOT269	S2C3	22.45, -157.59	140	22	35.10	130	1000	23759	23759	0	19	0.000799697	1813	0.0763079	19636	0.826466
11588CE3	Synechococcus	2015_02_24	HOT269	S2C3	22.45, -157.59	140	22	35.10	130	1000	25995	25995	0	7	0.000269283	1505	0.0578957	21747	0.836584
11591CE1	Synechococcus	2015_02_25	HOT269	S2C10	22.47, -157.60	100	22.4	35.12	140	100	2181	2167	0.00641907	4	0.00184587	91	0.041724	1320	0.605227
11591CE2	Synechococcus	2015_02_25	HOT269	S2C10	22.47, -157.60	100	22.4	35.12	140	100	1374	1374	0	3	0.00218341	64	0.0465793	1125	0.818777
11591CE3	Synechococcus	2015_02_25	HOT269	S2C10	22.47, -157.60	100	22.4	35.12	140	100	1246	1246	0	54	0.0433387	7	0.00561798	1058	0.849117
11594CE1	Synechococcus	2015_02_25	HOT269	S2C12	22.48, -158.40	75	23	35.15	140	100	2075	2075	0	1	0.000481928	81	0.0390361	1809	0.871807
11594CE2	Synechococcus	2015_02_25	HOT269	S2C12	22.48, -158.40	75	23	35.15	140	100	2431	2267	0.0674619	8	0.00352889	144	0.0592349	1763	0.725216
11594CE3	Synechococcus	2015_02_25	HOT269	S2C12	22.48, -158.40	75	23	35.15	140	100	2537	2322	0.0847458	3	0.00129199	97	0.0382341	2007	0.791092
11597CE1	Synechococcus	2015_02_25	HOT269	S2C13	22.48, -158.21	125	22.2	35.10	140	100	1761	1761	0	1	0.000567859	133	0.0755253	1375	0.780806
11597CE2	Synechococcus	2015_02_25	HOT269	S2C13	22.48, -158.21	125	22.2	35.10	140	100	570	570	0	4	0.00701754	21	0.0368421	504	0.884211
11597CE3	Synechococcus	2015_02_25	HOT269	S2C13	22.48, -158.21	125	22.2	35.10	140	100	528	528	0	2	0.00378788	27	0.0511364	434	0.82197
