# Supplementary material for: Cell sorting reveals few novel prokaryote and photosynthetic picoeukaryote associations in the oligotrophic ocean
Source: Environ Microbiol. 2020 Dec 19;23(3):1469–80. doi: 10.1111/1462-2920.15351 (PMC8048811; doi:10.1111/1462-2920.15351)
Supplement: Supplementary file 5 — Supplementary Table S5. Summary of sequenced samples and sequence quality controls for single amplified genomes. [file EMI-23-1469-s005.xlsx]

## Sheet: Single PPE sorts
Sample ID	Population	Date	Cruise	Cast ID	Lat, Long	Depth (m)	Time	Number of sorted cells	Number of high quality sequences	Sequences after contaminant removal	Proportion of contaminant sequences	Number of Chloroplast sequences	Proportion of Chloroplast sequences
S108CE8	Photosynthetic picoeukaryotes	2015_07_29	HL2B	S14C1	24.61, -156.44	75	08:00:00	1	21578	21556	0.00101956	21536	0.999072
S109CE8	Photosynthetic picoeukaryotes	2015_07_29	HL2B	S14C1	24.61, -156.44	75	08:00:00	1	15266	15246	0.0013101	3	0.000196773
S111CE8	Photosynthetic picoeukaryotes	2015_07_29	HL2B	S14C1	24.61, -156.44	75	08:00:00	1	18698	18671	0.001444	5	0.000267795
S121CE3	Photosynthetic picoeukaryotes	2015_07_29	HL2B	S13C1	24.62, -156.46	75	03:00:00	1	26110	26074	0.00137878	26055	0.999271
S141CE3	Photosynthetic picoeukaryotes	2015_07_29	HL2B	S13C1	24.62, -156.46	75	03:00:00	1	20546	20531	0.000730069	20505	0.998734
S144CE3	Photosynthetic picoeukaryotes	2015_07_29	HL2B	S13C1	24.62, -156.46	75	03:00:00	1	21446	21386	0.00279772	3487	0.163051
S148CE3	Photosynthetic picoeukaryotes	2015_07_29	HL2B	S13C1	24.62, -156.46	75	03:00:00	1	21523	14138	0.343121	17	0.00120243
S152CE3	Photosynthetic picoeukaryotes	2015_07_29	HL2B	S13C1	24.62, -156.46	75	03:00:00	1	16728	16688	0.0023912	10	0.000599233
S172CE3	Photosynthetic picoeukaryotes	2015_07_29	HL2B	S13C1	24.62, -156.46	75	03:00:00	1	22776	17801	0.218432	5872	0.329869
S174CE3	Photosynthetic picoeukaryotes	2015_07_29	HL2B	S13C1	24.62, -156.46	75	03:00:00	1	17110	17087	0.00134424	14	0.000819336
S175CE3	Photosynthetic picoeukaryotes	2015_07_29	HL2B	S13C1	24.62, -156.46	75	03:00:00	1	19994	19965	0.00145044	19920	0.997746
S179CE3	Photosynthetic picoeukaryotes	2015_07_29	HL2B	S13C1	24.62, -156.46	75	03:00:00	1	17870	11982	0.329491	155	0.0129361
S182CE3	Photosynthetic picoeukaryotes	2015_07_29	HL2B	S13C1	24.62, -156.46	75	03:00:00	1	24535	24507	0.00114123	24493	0.999429
S186CE3	Photosynthetic picoeukaryotes	2015_07_29	HL2B	S13C1	24.62, -156.46	75	03:00:00	1	17499	17462	0.00211441	17444	0.998969
S191CE3	Photosynthetic picoeukaryotes	2015_07_29	HL2B	S13C1	24.62, -156.46	75	03:00:00	1	21438	21414	0.00111951	21300	0.994676
S195CE3	Photosynthetic picoeukaryotes	2015_07_29	HL2B	S13C1	24.62, -156.46	75	03:00:00	1	15378	15361	0.00110548	26	0.0016926
S1CE8	Photosynthetic picoeukaryotes	2015_07_29	HL2B	S14C1	24.61, -156.44	75	08:00:00	1	19167	19135	0.00166954	10	0.000522603
S205CE3	Photosynthetic picoeukaryotes	2015_07_29	HL2B	S13C1	24.62, -156.46	75	03:00:00	1	19730	19704	0.00131779	15	0.000761267
S209CE3	Photosynthetic picoeukaryotes	2015_07_29	HL2B	S13C1	24.62, -156.46	75	03:00:00	1	16937	16918	0.0011218	16906	0.999291
S298CE17	Photosynthetic picoeukaryotes	2015_07_29	HL2B	S15C1	24.67, -156.41	75	17:00:00	1	20470	18915	0.0759648	7	0.000370077
S300CE17	Photosynthetic picoeukaryotes	2015_07_29	HL2B	S15C1	24.67, -156.41	75	17:00:00	1	18897	18874	0.00121712	12	0.000635795
S302CE17	Photosynthetic picoeukaryotes	2015_07_29	HL2B	S15C1	24.67, -156.41	75	17:00:00	1	25808	2098	0.918707	2032	0.968541
S303CE17	Photosynthetic picoeukaryotes	2015_07_29	HL2B	S15C1	24.67, -156.41	75	17:00:00	1	13718	13700	0.00131214	6	0.000437956
S304CE17	Photosynthetic picoeukaryotes	2015_07_29	HL2B	S15C1	24.67, -156.41	75	17:00:00	1	20816	20790	0.00124904	12911	0.62102
S308CE17	Photosynthetic picoeukaryotes	2015_07_29	HL2B	S15C1	24.67, -156.41	75	17:00:00	1	22765	22725	0.00175708	14	0.000616062
S312CE17	Photosynthetic picoeukaryotes	2015_07_29	HL2B	S15C1	24.67, -156.41	75	17:00:00	1	20750	20716	0.00163855	17110	0.825932
S319CE17	Photosynthetic picoeukaryotes	2015_07_29	HL2B	S15C1	24.67, -156.41	75	17:00:00	1	20333	20307	0.00127871	10	0.000492441
S320CE17	Photosynthetic picoeukaryotes	2015_07_29	HL2B	S15C1	24.67, -156.41	75	17:00:00	1	27304	14875	0.455208	1540	0.103529
S322CE17	Photosynthetic picoeukaryotes	2015_07_29	HL2B	S15C1	24.67, -156.41	75	17:00:00	1	18225	5345	0.706722	630	0.117867
S355CE17	Photosynthetic picoeukaryotes	2015_07_29	HL2B	S15C1	24.67, -156.41	75	17:00:00	1	25030	24998	0.00127847	24960	0.99848
S357CE17	Photosynthetic picoeukaryotes	2015_07_29	HL2B	S15C1	24.67, -156.41	75	17:00:00	1	17624	17610	0.000794371	72	0.00408859
S358CE17	Photosynthetic picoeukaryotes	2015_07_29	HL2B	S15C1	24.67, -156.41	75	17:00:00	1	21800	21745	0.00252294	18	0.000827777
S375CE17	Photosynthetic picoeukaryotes	2015_07_29	HL2B	S15C1	24.67, -156.41	75	17:00:00	1	22203	11807	0.468225	539	0.0456509
S381CE17	Photosynthetic picoeukaryotes	2015_07_29	HL2B	S15C1	24.67, -156.41	75	17:00:00	1	24430	24403	0.0011052	24375	0.998853
S382CE17	Photosynthetic picoeukaryotes	2015_07_29	HL2B	S15C1	24.67, -156.41	75	17:00:00	1	18495	18468	0.00145985	13625	0.737763
S384CE17	Photosynthetic picoeukaryotes	2015_07_29	HL2B	S15C1	24.67, -156.41	75	17:00:00	1	24776	16762	0.323458	16683	0.995287
S390CE17	Photosynthetic picoeukaryotes	2015_07_29	HL2B	S15C1	24.67, -156.41	75	17:00:00	1	25468	25442	0.00102089	25415	0.998939
S3CE8	Photosynthetic picoeukaryotes	2015_07_29	HL2B	S14C1	24.61, -156.44	75	08:00:00	1	19812	19794	0.00090854	22	0.00111145
S4CE8	Photosynthetic picoeukaryotes	2015_07_29	HL2B	S14C1	24.61, -156.44	75	08:00:00	1	21002	20972	0.00142844	20920	0.997521
S69CE8	Photosynthetic picoeukaryotes	2015_07_29	HL2B	S14C1	24.61, -156.44	75	08:00:00	1	19813	19784	0.00146369	8	0.000404367
S74CE8	Photosynthetic picoeukaryotes	2015_07_29	HL2B	S14C1	24.61, -156.44	75	08:00:00	1	19836	10905	0.450242	16	0.00146722
S75CE8	Photosynthetic picoeukaryotes	2015_07_29	HL2B	S14C1	24.61, -156.44	75	08:00:00	1	17546	13444	0.233785	133	0.00989289
S76CE8	Photosynthetic picoeukaryotes	2015_07_29	HL2B	S14C1	24.61, -156.44	75	08:00:00	1	21459	21424	0.00163102	21383	0.998086
S77CE8	Photosynthetic picoeukaryotes	2015_07_29	HL2B	S14C1	24.61, -156.44	75	08:00:00	1	15821	15794	0.00170659	13	0.000823097
S100CE8	Photosynthetic picoeukaryotes	2015_07_29	HL2B	S14C1	24.61, -156.44	75	08:00:00	1	15703	5848	0.627587	4	0.000683995
S102CE8	Photosynthetic picoeukaryotes	2015_07_29	HL2B	S14C1	24.61, -156.44	75	08:00:00	1	20581	5311	0.741946	10	0.00188288
S136CE3	Photosynthetic picoeukaryotes	2015_07_29	HL2B	S13C1	24.62, -156.46	75	03:00:00	1	27378	27351	0.000986193	14921	0.545538
S137CE3	Photosynthetic picoeukaryotes	2015_07_29	HL2B	S13C1	24.62, -156.46	75	03:00:00	1	18938	9518	0.497413	12	0.00126077
S139CE3	Photosynthetic picoeukaryotes	2015_07_29	HL2B	S13C1	24.62, -156.46	75	03:00:00	1	20065	165	0.991777	9	0.0545455
S140CE3	Photosynthetic picoeukaryotes	2015_07_29	HL2B	S13C1	24.62, -156.46	75	03:00:00	1	21432	3883	0.818822	8	0.00206026
S146CE3	Photosynthetic picoeukaryotes	2015_07_29	HL2B	S13C1	24.62, -156.46	75	03:00:00	1	18312	43	0.997652	10	0.232558
S147CE3	Photosynthetic picoeukaryotes	2015_07_29	HL2B	S13C1	24.62, -156.46	75	03:00:00	1	19211	921	0.952059	25	0.0271444
S149CE3	Photosynthetic picoeukaryotes	2015_07_29	HL2B	S13C1	24.62, -156.46	75	03:00:00	1	964	920	0.0456432	4	0.00434783
S150CE3	Photosynthetic picoeukaryotes	2015_07_29	HL2B	S13C1	24.62, -156.46	75	03:00:00	1	20647	20609	0.00184046	20591	0.999127
S151CE3	Photosynthetic picoeukaryotes	2015_07_29	HL2B	S13C1	24.62, -156.46	75	03:00:00	1	16798	16762	0.00214311	7	0.000417611
S153CE3	Photosynthetic picoeukaryotes	2015_07_29	HL2B	S13C1	24.62, -156.46	75	03:00:00	1	19566	19154	0.0210569	616	0.0321604
S154CE3	Photosynthetic picoeukaryotes	2015_07_29	HL2B	S13C1	24.62, -156.46	75	03:00:00	1	19333	8966	0.536233	10	0.00111532
S160CE3	Photosynthetic picoeukaryotes	2015_07_29	HL2B	S13C1	24.62, -156.46	75	03:00:00	1	16626	3778	0.772766	10	0.0026469
S161CE3	Photosynthetic picoeukaryotes	2015_07_29	HL2B	S13C1	24.62, -156.46	75	03:00:00	1	16680	47	0.997182	9	0.191489
S171CE3	Photosynthetic picoeukaryotes	2015_07_29	HL2B	S13C1	24.62, -156.46	75	03:00:00	1	18253	873	0.952172	10	0.0114548
S177CE3	Photosynthetic picoeukaryotes	2015_07_29	HL2B	S13C1	24.62, -156.46	75	03:00:00	1	18375	43	0.99766	16	0.372093
S180CE3	Photosynthetic picoeukaryotes	2015_07_29	HL2B	S13C1	24.62, -156.46	75	03:00:00	1	16612	38	0.997712	8	0.210526
S181CE3	Photosynthetic picoeukaryotes	2015_07_29	HL2B	S13C1	24.62, -156.46	75	03:00:00	1	17908	9382	0.4761	11	0.00117246
S184CE3	Photosynthetic picoeukaryotes	2015_07_29	HL2B	S13C1	24.62, -156.46	75	03:00:00	1	16305	16262	0.00263723	7	0.000430451
S185CE3	Photosynthetic picoeukaryotes	2015_07_29	HL2B	S13C1	24.62, -156.46	75	03:00:00	1	19399	12293	0.366308	15	0.00122021
S187CE3	Photosynthetic picoeukaryotes	2015_07_29	HL2B	S13C1	24.62, -156.46	75	03:00:00	1	20984	18603	0.113467	10	0.000537548
S193CE3	Photosynthetic picoeukaryotes	2015_07_29	HL2B	S13C1	24.62, -156.46	75	03:00:00	1	21363	27	0.998736	9	0.333333
S194CE3	Photosynthetic picoeukaryotes	2015_07_29	HL2B	S13C1	24.62, -156.46	75	03:00:00	1	16812	3114	0.814775	9	0.00289017
S198CE3	Photosynthetic picoeukaryotes	2015_07_29	HL2B	S13C1	24.62, -156.46	75	03:00:00	1	16771	41	0.997555	7	0.170732
S199CE3	Photosynthetic picoeukaryotes	2015_07_29	HL2B	S13C1	24.62, -156.46	75	03:00:00	1	18169	57	0.996863	5	0.0877193
S201CE3	Photosynthetic picoeukaryotes	2015_07_29	HL2B	S13C1	24.62, -156.46	75	03:00:00	1	19515	14287	0.267896	1715	0.120039
S202CE19	Photosynthetic picoeukaryotes	2015_07_28	HL2B	S12C1	24.67, -156.54	75	19:00:00	1	16407	45	0.997257	8	0.177778
S202CE3	Photosynthetic picoeukaryotes	2015_07_29	HL2B	S13C1	24.62, -156.46	75	03:00:00	1	17635	1322	0.925035	359	0.271558
S203CE19	Photosynthetic picoeukaryotes	2015_07_28	HL2B	S12C1	24.67, -156.54	75	19:00:00	1	19596	27	0.998622	10	0.37037
S203CE3	Photosynthetic picoeukaryotes	2015_07_29	HL2B	S13C1	24.62, -156.46	75	03:00:00	1	18138	1333	0.926508	22	0.0165041
S204CE19	Photosynthetic picoeukaryotes	2015_07_28	HL2B	S12C1	24.67, -156.54	75	19:00:00	1	20563	49	0.997617	15	0.306122
S204CE3	Photosynthetic picoeukaryotes	2015_07_29	HL2B	S13C1	24.62, -156.46	75	03:00:00	1	24021	23968	0.0022064	23941	0.998873
S208CE19	Photosynthetic picoeukaryotes	2015_07_28	HL2B	S12C1	24.67, -156.54	75	19:00:00	1	18279	28	0.998468	16	0.571429
S208CE3	Photosynthetic picoeukaryotes	2015_07_29	HL2B	S13C1	24.62, -156.46	75	03:00:00	1	21123	2593	0.877243	284	0.109526
S209CE19	Photosynthetic picoeukaryotes	2015_07_28	HL2B	S12C1	24.67, -156.54	75	19:00:00	1	19992	92	0.995398	10	0.108696
S210CE19	Photosynthetic picoeukaryotes	2015_07_28	HL2B	S12C1	24.67, -156.54	75	19:00:00	1	22357	469	0.979022	9	0.0191898
S211CE19	Photosynthetic picoeukaryotes	2015_07_28	HL2B	S12C1	24.67, -156.54	75	19:00:00	1	18842	24	0.998726	10	0.416667
S212CE19	Photosynthetic picoeukaryotes	2015_07_28	HL2B	S12C1	24.67, -156.54	75	19:00:00	1	18739	5978	0.680986	14	0.00234192
S213CE19	Photosynthetic picoeukaryotes	2015_07_28	HL2B	S12C1	24.67, -156.54	75	19:00:00	1	13115	22	0.998323	11	0.5
S214CE19	Photosynthetic picoeukaryotes	2015_07_28	HL2B	S12C1	24.67, -156.54	75	19:00:00	1	18600	34	0.998172	14	0.411765
S215CE19	Photosynthetic picoeukaryotes	2015_07_28	HL2B	S12C1	24.67, -156.54	75	19:00:00	1	16978	36	0.99788	10	0.277778
S216CE19	Photosynthetic picoeukaryotes	2015_07_28	HL2B	S12C1	24.67, -156.54	75	19:00:00	1	14336	30	0.997907	6	0.2
S217CE19	Photosynthetic picoeukaryotes	2015_07_28	HL2B	S12C1	24.67, -156.54	75	19:00:00	1	18917	49	0.99741	13	0.265306
S218CE19	Photosynthetic picoeukaryotes	2015_07_28	HL2B	S12C1	24.67, -156.54	75	19:00:00	1	23810	56	0.997648	12	0.214286
S219CE19	Photosynthetic picoeukaryotes	2015_07_28	HL2B	S12C1	24.67, -156.54	75	19:00:00	1	14424	22	0.998475	6	0.272727
S220CE19	Photosynthetic picoeukaryotes	2015_07_28	HL2B	S12C1	24.67, -156.54	75	19:00:00	1	16011	23	0.998563	6	0.26087
S221CE19	Photosynthetic picoeukaryotes	2015_07_28	HL2B	S12C1	24.67, -156.54	75	19:00:00	1	13214	24	0.998184	4	0.166667
S222CE19	Photosynthetic picoeukaryotes	2015_07_28	HL2B	S12C1	24.67, -156.54	75	19:00:00	1	11383	23	0.997979	5	0.217391
S223CE19	Photosynthetic picoeukaryotes	2015_07_28	HL2B	S12C1	24.67, -156.54	75	19:00:00	1	13290	24	0.998194	6	0.25
S224CE19	Photosynthetic picoeukaryotes	2015_07_28	HL2B	S12C1	24.67, -156.54	75	19:00:00	1	13606	25	0.998163	9	0.36
S225CE19	Photosynthetic picoeukaryotes	2015_07_28	HL2B	S12C1	24.67, -156.54	75	19:00:00	1	18303	28	0.99847	10	0.357143
S226CE19	Photosynthetic picoeukaryotes	2015_07_28	HL2B	S12C1	24.67, -156.54	75	19:00:00	1	20214	109	0.994608	8	0.0733945
S227CE19	Photosynthetic picoeukaryotes	2015_07_28	HL2B	S12C1	24.67, -156.54	75	19:00:00	1	14259	34	0.997616	6	0.176471
S228CE19	Photosynthetic picoeukaryotes	2015_07_28	HL2B	S12C1	24.67, -156.54	75	19:00:00	1	14687	24	0.998366	11	0.458333
S229CE19	Photosynthetic picoeukaryotes	2015_07_28	HL2B	S12C1	24.67, -156.54	75	19:00:00	1	14454	44	0.996956	8	0.181818
S230	Photosynthetic picoeukaryotes	2015_07_28	HL2B	S12C1	24.67, -156.54	75	19:00:00	1	15734	46	0.997076	8	0.173913
S231	Photosynthetic picoeukaryotes	2015_07_28	HL2B	S12C1	24.67, -156.54	75	19:00:00	1	19431	153	0.992126	14	0.0915033
S232	Photosynthetic picoeukaryotes	2015_07_28	HL2B	S12C1	24.67, -156.54	75	19:00:00	1	18283	302	0.983482	8	0.0264901
S233	Photosynthetic picoeukaryotes	2015_07_28	HL2B	S12C1	24.67, -156.54	75	19:00:00	1	20846	72	0.996546	14	0.194444
S234	Photosynthetic picoeukaryotes	2015_07_28	HL2B	S12C1	24.67, -156.54	75	19:00:00	1	15998	27	0.998312	13	0.481481
S235	Photosynthetic picoeukaryotes	2015_07_28	HL2B	S12C1	24.67, -156.54	75	19:00:00	1	21457	33	0.998462	17	0.515152
S236	Photosynthetic picoeukaryotes	2015_07_28	HL2B	S12C1	24.67, -156.54	75	19:00:00	1	20945	31	0.99852	9	0.290323
S237	Photosynthetic picoeukaryotes	2015_07_28	HL2B	S12C1	24.67, -156.54	75	19:00:00	1	16783	27	0.998391	12	0.444444
S239	Photosynthetic picoeukaryotes	2015_07_28	HL2B	S12C1	24.67, -156.54	75	19:00:00	1	16105	22	0.998634	11	0.5
S240	Photosynthetic picoeukaryotes	2015_07_28	HL2B	S12C1	24.67, -156.54	75	19:00:00	1	12381	1287	0.89605	9	0.00699301
S241	Photosynthetic picoeukaryotes	2015_07_28	HL2B	S12C1	24.67, -156.54	75	19:00:00	1	16987	24	0.998587	7	0.291667
S247	Photosynthetic picoeukaryotes	2015_07_28	HL2B	S12C1	24.67, -156.54	75	19:00:00	1	18033	33	0.99817	15	0.454545
S249	Photosynthetic picoeukaryotes	2015_07_28	HL2B	S12C1	24.67, -156.54	75	19:00:00	1	19282	31	0.998392	12	0.387097
S258	Photosynthetic picoeukaryotes	2015_07_28	HL2B	S12C1	24.67, -156.54	75	19:00:00	1	19360	780	0.959711	15	0.0192308
S259	Photosynthetic picoeukaryotes	2015_07_28	HL2B	S12C1	24.67, -156.54	75	19:00:00	1	17696	77	0.995649	8	0.103896
S264	Photosynthetic picoeukaryotes	2015_07_28	HL2B	S12C1	24.67, -156.54	75	19:00:00	1	14659	133	0.990927	12	0.0902256
S265	Photosynthetic picoeukaryotes	2015_07_28	HL2B	S12C1	24.67, -156.54	75	19:00:00	1	19356	3881	0.799494	3856	0.993558
S266	Photosynthetic picoeukaryotes	2015_07_28	HL2B	S12C1	24.67, -156.54	75	19:00:00	1	17596	41	0.99767	10	0.243902
S267	Photosynthetic picoeukaryotes	2015_07_28	HL2B	S12C1	24.67, -156.54	75	19:00:00	1	15521	93	0.994008	8	0.0860215
S269	Photosynthetic picoeukaryotes	2015_07_28	HL2B	S12C1	24.67, -156.54	75	19:00:00	1	9571	23	0.997597	4	0.173913
S270	Photosynthetic picoeukaryotes	2015_07_28	HL2B	S12C1	24.67, -156.54	75	19:00:00	1	22760	55	0.997583	23	0.418182
S271	Photosynthetic picoeukaryotes	2015_07_28	HL2B	S12C1	24.67, -156.54	75	19:00:00	1	16864	216	0.987192	9	0.0416667
S272	Photosynthetic picoeukaryotes	2015_07_28	HL2B	S12C1	24.67, -156.54	75	19:00:00	1	14683	41	0.997208	11	0.268293
S273	Photosynthetic picoeukaryotes	2015_07_28	HL2B	S12C1	24.67, -156.54	75	19:00:00	1	11658	388	0.966718	4	0.0103093
S275	Photosynthetic picoeukaryotes	2015_07_28	HL2B	S12C1	24.67, -156.54	75	19:00:00	1	8855	55	0.993789	4	0.0727273
S278	Photosynthetic picoeukaryotes	2015_07_28	HL2B	S12C1	24.67, -156.54	75	19:00:00	1	17419	23	0.99868	11	0.478261
S280	Photosynthetic picoeukaryotes	2015_07_28	HL2B	S12C1	24.67, -156.54	75	19:00:00	1	8934	6	0.999328	1	0.166667
S281	Photosynthetic picoeukaryotes	2015_07_28	HL2B	S12C1	24.67, -156.54	75	19:00:00	1	17801	60	0.996629	12	0.2
S282	Photosynthetic picoeukaryotes	2015_07_28	HL2B	S12C1	24.67, -156.54	75	19:00:00	1	15569	54	0.996532	5	0.0925926
S283	Photosynthetic picoeukaryotes	2015_07_28	HL2B	S12C1	24.67, -156.54	75	19:00:00	1	14445	25	0.998269	6	0.24
S289	Photosynthetic picoeukaryotes	2015_07_28	HL2B	S12C1	24.67, -156.54	75	19:00:00	1	11514	98	0.991489	6	0.0612245
S28CE8	Photosynthetic picoeukaryotes	2015_07_29	HL2B	S14C1	24.61, -156.44	75	08:00:00	1	20873	66	0.996838	18	0.272727
S295	Photosynthetic picoeukaryotes	2015_07_28	HL2B	S12C1	24.67, -156.54	75	19:00:00	1	15987	45	0.997185	10	0.222222
S296	Photosynthetic picoeukaryotes	2015_07_28	HL2B	S12C1	24.67, -156.54	75	19:00:00	1	14557	30	0.997939	8	0.266667
S297	Photosynthetic picoeukaryotes	2015_07_28	HL2B	S12C1	24.67, -156.54	75	19:00:00	1	16979	95	0.994405	15	0.157895
S2CE8	Photosynthetic picoeukaryotes	2015_07_29	HL2B	S14C1	24.61, -156.44	75	08:00:00	1	19099	60	0.996858	7	0.116667
S305CE17	Photosynthetic picoeukaryotes	2015_07_29	HL2B	S15C1	24.67, -156.41	75	17:00:00	1	18785	45	0.997604	12	0.266667
S306CE17	Photosynthetic picoeukaryotes	2015_07_29	HL2B	S15C1	24.67, -156.41	75	17:00:00	1	24674	24644	0.00121585	5	0.000202889
S318CE17	Photosynthetic picoeukaryotes	2015_07_29	HL2B	S15C1	24.67, -156.41	75	17:00:00	1	16508	21	0.998728	9	0.428571
S321CE17	Photosynthetic picoeukaryotes	2015_07_29	HL2B	S15C1	24.67, -156.41	75	17:00:00	1	3382	10	0.997043	2	0.2
S324CE17	Photosynthetic picoeukaryotes	2015_07_29	HL2B	S15C1	24.67, -156.41	75	17:00:00	1	15097	15083	0.000927337	15068	0.999006
S326CE17	Photosynthetic picoeukaryotes	2015_07_29	HL2B	S15C1	24.67, -156.41	75	17:00:00	1	24782	24756	0.00104915	24738	0.999273
S328CE17	Photosynthetic picoeukaryotes	2015_07_29	HL2B	S15C1	24.67, -156.41	75	17:00:00	1	20276	190	0.990629	16	0.0842105
S329CE17	Photosynthetic picoeukaryotes	2015_07_29	HL2B	S15C1	24.67, -156.41	75	17:00:00	1	24008	21957	0.0854299	10	0.000455436
S330CE17	Photosynthetic picoeukaryotes	2015_07_29	HL2B	S15C1	24.67, -156.41	75	17:00:00	1	19253	29	0.998494	14	0.482759
S331CE17	Photosynthetic picoeukaryotes	2015_07_29	HL2B	S15C1	24.67, -156.41	75	17:00:00	1	14558	14545	0.00089298	10	0.000687521
S334CE17	Photosynthetic picoeukaryotes	2015_07_29	HL2B	S15C1	24.67, -156.41	75	17:00:00	1	18495	1870	0.898892	8	0.00427807
S336CE17	Photosynthetic picoeukaryotes	2015_07_29	HL2B	S15C1	24.67, -156.41	75	17:00:00	1	24400	37	0.998484	17	0.459459
S338CE17	Photosynthetic picoeukaryotes	2015_07_29	HL2B	S15C1	24.67, -156.41	75	17:00:00	1	21814	46	0.997891	11	0.23913
S344CE17	Photosynthetic picoeukaryotes	2015_07_29	HL2B	S15C1	24.67, -156.41	75	17:00:00	1	17405	38	0.997817	12	0.315789
S354CE17	Photosynthetic picoeukaryotes	2015_07_29	HL2B	S15C1	24.67, -156.41	75	17:00:00	1	19903	15165	0.238055	13551	0.893571
S361CE17	Photosynthetic picoeukaryotes	2015_07_29	HL2B	S15C1	24.67, -156.41	75	17:00:00	1	19688	38	0.99807	13	0.342105
S362CE17	Photosynthetic picoeukaryotes	2015_07_29	HL2B	S15C1	24.67, -156.41	75	17:00:00	1	27247	27220	0.000990935	27205	0.999449
S367CE17	Photosynthetic picoeukaryotes	2015_07_29	HL2B	S15C1	24.67, -156.41	75	17:00:00	1	13710	47	0.996572	13	0.276596
S368CE17	Photosynthetic picoeukaryotes	2015_07_29	HL2B	S15C1	24.67, -156.41	75	17:00:00	1	21316	39	0.99817	7	0.179487
S369CE17	Photosynthetic picoeukaryotes	2015_07_29	HL2B	S15C1	24.67, -156.41	75	17:00:00	1	16380	17	0.998962	3	0.176471
S372CE17	Photosynthetic picoeukaryotes	2015_07_29	HL2B	S15C1	24.67, -156.41	75	17:00:00	1	18522	18485	0.00199762	11	0.000595077
S377CE17	Photosynthetic picoeukaryotes	2015_07_29	HL2B	S15C1	24.67, -156.41	75	17:00:00	1	11431	22	0.998075	5	0.227273
S379CE17	Photosynthetic picoeukaryotes	2015_07_29	HL2B	S15C1	24.67, -156.41	75	17:00:00	1	17797	17774	0.00129235	12156	0.68392
S387CE17	Photosynthetic picoeukaryotes	2015_07_29	HL2B	S15C1	24.67, -156.41	75	17:00:00	1	26322	26298	0.000911785	26271	0.998973
S57CE8	Photosynthetic picoeukaryotes	2015_07_29	HL2B	S14C1	24.61, -156.44	75	08:00:00	1	18758	17761	0.0531507	8	0.000450425
S6CE8	Photosynthetic picoeukaryotes	2015_07_29	HL2B	S14C1	24.61, -156.44	75	08:00:00	1	17873	46	0.997426	9	0.195652
S70CE8	Photosynthetic picoeukaryotes	2015_07_29	HL2B	S14C1	24.61, -156.44	75	08:00:00	1	28	18	0.357143	0	0
S72CE8	Photosynthetic picoeukaryotes	2015_07_29	HL2B	S14C1	24.61, -156.44	75	08:00:00	1	18694	12461	0.333422	5	0.000401252
S78CE8	Photosynthetic picoeukaryotes	2015_07_29	HL2B	S14C1	24.61, -156.44	75	08:00:00	1	17202	118	0.99314	13	0.110169
S79CE8	Photosynthetic picoeukaryotes	2015_07_29	HL2B	S14C1	24.61, -156.44	75	08:00:00	1	13378	132	0.990133	5	0.0378788
S81CE8	Photosynthetic picoeukaryotes	2015_07_29	HL2B	S14C1	24.61, -156.44	75	08:00:00	1	22553	15435	0.315612	7877	0.510334
S82CE8	Photosynthetic picoeukaryotes	2015_07_29	HL2B	S14C1	24.61, -156.44	75	08:00:00	1	10904	19	0.998258	2	0.105263
S8CE8	Photosynthetic picoeukaryotes	2015_07_29	HL2B	S14C1	24.61, -156.44	75	08:00:00	1	13478	21	0.998442	5	0.238095
S96CE8	Photosynthetic picoeukaryotes	2015_07_29	HL2B	S14C1	24.61, -156.44	75	08:00:00	1	14840	4831	0.674461	5	0.00103498
S98CE8	Photosynthetic picoeukaryotes	2015_07_29	HL2B	S14C1	24.61, -156.44	75	08:00:00	1	17172	20	0.998835	6	0.3
S99CE8	Photosynthetic picoeukaryotes	2015_07_29	HL2B	S14C1	24.61, -156.44	75	08:00:00	1	16882	24	0.998578	3	0.125
S9CE8	Photosynthetic picoeukaryotes	2015_07_29	HL2B	S14C1	24.61, -156.44	75	08:00:00	1	24745	24714	0.00125278	24697	0.999312
