# Supplementary material for: Cell sorting reveals few novel prokaryote and photosynthetic picoeukaryote associations in the oligotrophic ocean
Source: Environ Microbiol. 2020 Dec 19;23(3):1469–80. doi: 10.1111/1462-2920.15351 (PMC8048811; doi:10.1111/1462-2920.15351)
Supplement: Supplementary file 6 — Supplementary Table S6. Summary of sequenced samples and sequence quality controls for negative control samples. [file EMI-23-1469-s004.xlsx]

## Sheet: Negative controls
Sample ID	Sample type	Cruise	Number of high quality sequences	Sequences after contaminant removal	Proportion of contaminant sequences
11584CE1	SheathFluid	HL2B	1544	1279	0.171632
11584CE2	SheathFluid	HL2B	1069	906	0.152479
11584CE3	SheathFluid	HL2B	921	791	0.141151
11585CE1	SheathFluid	HL2B	843	717	0.149466
11585CE2	SheathFluid	HL2B	669	580	0.133034
11585CE3	SheathFluid	HL2B	972	904	0.0699588
11598CE1	SheathFluid	HOT269	197	197	0
11598CE2	SheathFluid	HOT269	34	34	0
11598CE3	SheathFluid	HOT269	42	42	0
N6	Negative PCR control	NA	115	115	0
N7	Negative PCR control	NA	107	101	0.0560748
N8	Negative PCR control	NA	16	16	0
N9	Negative PCR control	NA	26	26	0
N16	Negative PCR control	NA	46	46	0
N20	Negative PCR control	NA	20	20	0
N21	Negative PCR control	NA	5	5	0
N36	Negative MDA control	NA	12473	34	0.997274
63400CE	Negative Extraction control	NA	99	99	0
B2	Negative Extraction control	NA	102	102	0
B3	Negative Extraction control	NA	119	119	0
B4	Negative Extraction control	NA	4800	4776	0.005
